# Supplementary material for: Identification of five novel genetic loci related to facial morphology by genome-wide association studies
Source: BMC Genomics. 2018 Jun 19;19:481. doi: 10.1186/s12864-018-4865-9 (PMC6008943; doi:10.1186/s12864-018-4865-9)
Supplement: Supplementary file 1 — Table S1. Correlation between face traits and covariates. (XLSX 18 kb) [file 12864_2018_4865_MOESM1_ESM.xlsx]

## Sheet: Table S1
Table S1. Correlation between face traits and covariates
Face group	subgroup	Phenotype	Abbreviation	Correlation (r)			Correlation (p-value)
				Sex	Age	BMI	Sex	Age	BMI
Face shape (size)	Width	Facial base width	FBW	-0.428	-0.18	0.423	<5.0E-05	<5.0E-05	<5.0E-05
		Lower facial width	LFW	-0.395	-0.199	0.487	<5.0E-05	<5.0E-05	<5.0E-05
		Upper facial width	UFW	-0.398	-0.214	0.355	<5.0E-05	<5.0E-05	<5.0E-05
		Middle facial width	MFW	-0.438	-0.187	0.48	<5.0E-05	<5.0E-05	<5.0E-05
	Height	Upper lip height	ULH	-0.244	0.0122923	0.033	<5.0E-05	0.363592	0.0150726
		Facial height	FH	-0.442	-0.089	-0.0177215	<5.0E-05	<5.0E-05	0.186232
	Area	Upper facial area	UFAR	-0.516	-0.183	0.155	<5.0E-05	<5.0E-05	<5.0E-05
		Lower facial area	LFAR	-0.406	-0.098	0.284	<5.0E-05	<5.0E-05	<5.0E-05
Face shape (shape)	Ratio	Facial width ratio of base to chin	FWRBC	0.064	-0.049	0.0083193	<5.0E-05	0.000213735	0.532091
		Facial ratio of base width to height	FRBWH	0.094	-0.076	0.181	<5.0E-05	<5.0E-05	<5.0E-05
		Facial ratio of chin width to height	FRCWH	0.064	-0.096	0.239	<5.0E-05	<5.0E-05	<5.0E-05
	Angle	Right facial angle of en-ex-go	RFAEEG	-0.0234856	0.224	0.222	0.0796381	<5.0E-05	<5.0E-05
		Left facial angle of en-ex-go	LFAEEG	-0.06	0.224	0.233	<5.0E-05	<5.0E-05	<5.0E-05
		Right facial angle of ps-ex-go	RFAPEG	0.158	0.098	0.061	<5.0E-05	<5.0E-05	<5.0E-05
		Left facial angle of ps-ex-go	LFAPEG	0.112	0.064	0.075	<5.0E-05	<5.0E-05	<5.0E-05
		Right facial angle of en-ps-go	RFAEPG	-0.245	0.205	0.216	<5.0E-05	<5.0E-05	<5.0E-05
		Left facial angle of en-ps-go	LFAEPG	-0.246	0.196	0.226	<5.0E-05	<5.0E-05	<5.0E-05
Forehead (size)	Height	Forehead height	FHH	-0.378	0.089	-0.049	<5.0E-05	<5.0E-05	0.000324804
		Lower forehead height	LFHH	-0.241	-0.0213894	-0.048	<5.0E-05	0.120526	0.000537247
		Upper forehead height	UFHH	-0.16	0.078	0.00258011	<5.0E-05	<5.0E-05	0.849989
		Brow ridge height	BRH	-0.083	0.117	0.137	<5.0E-05	<5.0E-05	<5.0E-05
Forehead (shape)	Angle	Upper forehead slant angle	UFHSA	0.181	-0.169	0.066	<5.0E-05	<5.0E-05	<5.0E-05
		Brow ridge protrusion angle	BRPA	-0.073	0.119	0.029	<5.0E-05	<5.0E-05	0.0354165
	Ratio	Metopion position ratio	MPR	-0.039	-0.187	-0.00416786	<5.0E-05	<5.0E-05	0.000930427
	Depth	Upper forehead slant depth	UFHSD	-0.362	0.192	-0.045	0.437847	0.163669	0.394494
		Brow ridge protrusion	BRP	-0.0105943	0.0190186	-0.0116274	0.00618566	<5.0E-05	0.76872
		Metopion eminence depth	MED	-0.101	0.148	-0.066	<5.0E-05	<5.0E-05	<5.0E-05
Eye (size)	Width	Intercanthal width	IW	0.0206177	0.0159031	-0.000315521	0.123506	0.234844	0.981197
		Outercanthal width	OW	-0.307	-0.237	0.25	<5.0E-05	<5.0E-05	<5.0E-05
	Height	Right palpebral fissure height	RPFH	0.062	-0.302	-0.066	<5.0E-05	<5.0E-05	<5.0E-05
		Left palpebral fissure height	LPFH	0.028	-0.312	-0.057	0.0332633	<5.0E-05	<5.0E-05
	Length	Right palpebrale fissure length	RPFL	-0.268	-0.209	0.218	<5.0E-05	<5.0E-05	<5.0E-05
		Left palpebrale fissure length	LPFL	-0.261	-0.219	0.188	<5.0E-05	<5.0E-05	<5.0E-05
Eye (shape)	Angle	Right eye angle of ex-ps	REAExP	0.222	0.1	-0.134	<5.0E-05	<5.0E-05	<5.0E-05
		Left eye angle of ex-ps	LEAExP	0.195	0.095	-0.147	<5.0E-05	<5.0E-05	<5.0E-05
		Right eye angle of en-ps	REAEnP	0.272	-0.259	-0.067	<5.0E-05	<5.0E-05	<5.0E-05
		Left eye angle of en-ps	LEAEnP	0.257	-0.259	-0.06	<5.0E-05	<5.0E-05	<5.0E-05
		Right eye angle of en-ps-ex	REAEPE	-0.186	0.032	0.088	<5.0E-05	0.0165749	<5.0E-05
		Left eye angle of en-ps-ex	LEAEPE	-0.289	0.149	0.124	<5.0E-05	<5.0E-05	<5.0E-05
	Length	Right eye tail length	RETL	-0.095	-0.158	0.2	<5.0E-05	<5.0E-05	<5.0E-05
	Ratio	Eye ratio of width to height	ERWH	0.216	-0.167	-0.195	<5.0E-05	<5.0E-05	<5.0E-05
		Ratio of eye width to base width	REWBW	-0.056	-0.19	0.038	<5.0E-05	<5.0E-05	0.00407571
Nose (size)	Width	Subnasal width	SW	-0.459	0.043	0.069	<5.0E-05	0.00123779	<5.0E-05
	Height	Frontal nasal height	FNH	-0.439	-0.124	-0.053	<5.0E-05	<5.0E-05	9.02686e-05
		Profile nasal length	PNL	-0.5	0.067	-0.102	<5.0E-05	<5.0E-05	<5.0E-05
		Nasal bridge height	NBH	-0.387	-0.0138802	-0.144	<5.0E-05	0.308408	<5.0E-05
		Nasal tip height	NTH	-0.232	0.121	0.069	<5.0E-05	<5.0E-05	<5.0E-05
	Depth	Nasal bridge depth	NBD	-0.445	-0.0245736	0.0188864	<5.0E-05	0.0705062	0.164535
		Nasal tip protrusion	NTP	-0.338	-0.146	-0.057	<5.0E-05	<5.0E-05	<5.0E-05
	Area	Profile nasal area	PNAR	-0.542	-0.055	-0.041	<5.0E-05	6.04383e-05	0.00248963
Nose (shape)	Angle	Nasal bridge angle	NBA	-0.0184555	-0.053	-0.0183842	0.165689	7.6759e-05	0.167331
		Nasolabial angle	NA	0.136	0.207	0.078	<5.0E-05	<5.0E-05	<5.0E-05
		Profile nasal angle	PNA	-0.071	-0.074	0.0257995	<5.0E-05	<5.0E-05	0.0526291
Mouth (size)	Height	Right upper lip thickness	RULT	0.182	-0.214	0.08	<5.0E-05	<5.0E-05	<5.0E-05
		Left upper lip thickness	LULT	0.203	-0.195	0.072	<5.0E-05	<5.0E-05	<5.0E-05
Upper eyelid (size)	Width	Right eyelid peak width	RELPW	-0.08	-0.172	-0.00151481	<5.0E-05	<5.0E-05	0.90963
		Left eyelid peak width	LELPW	-0.039	-0.169	0.00377688	0.00364951	<5.0E-05	0.777136
		Right eyelid width	RELW	-0.227	-0.00707646	0.062	<5.0E-05	0.59568	<5.0E-05
		Left eyelid width	LELW	-0.198	-0.027	0.066	<5.0E-05	0.0457721	<5.0E-05
Upper eyelid (shape)	Angle	Tangent line angle of er1	TLAER1	-0.1	0.17	0.00541432	<5.0E-05	<5.0E-05	0.687714
		Tangent line angle of er2	TLAER2	-0.192	0.144	0.121	<5.0E-05	<5.0E-05	<5.0E-05
		Tangent line angle of er3	TLAER3	-0.062	0.134	0.063	<5.0E-05	<5.0E-05	<5.0E-05
		Tangent line angle of er4	TLAER4	0.0202333	0.258	-0.048	0.128914	<5.0E-05	0.00033064
		Tangent line angle of er5	TLAER5	0.09	0.237	-0.118	<5.0E-05	<5.0E-05	<5.0E-05
		Tangent line angle of er6	TLAER6	0.148	-0.131	-0.077	<5.0E-05	<5.0E-05	<5.0E-05
		Tangent line angle of er7	TLAER7	0.064	-0.326	0.056	<5.0E-05	<5.0E-05	<5.0E-05
		Tangent line angle of el1	TLAEL1	-0.089	0.142	0.0227018	<5.0E-05	<5.0E-05	0.0903274
		Tangent line angle of el2	TLAEL2	-0.179	0.153	0.11	<5.0E-05	<5.0E-05	<5.0E-05
		Tangent line angle of el3	TLAEL3	-0.081	0.134	0.053	<5.0E-05	<5.0E-05	7.66801e-05
		Tangent line angle of el4	TLAEL4	-0.0134745	0.225	-0.04	0.312387	<5.0E-05	0.00271544
		Tangent line angle of el5	TLAEL5	0.048	0.181	-0.095	0.000335395	<5.0E-05	<5.0E-05
		Tangent line angle of el6	TLAEL6	0.103	-0.171	-0.069	<5.0E-05	<5.0E-05	<5.0E-05
		Tangent line angle of el7	TLAEL7	0.043	-0.306	0.037	0.0011091	<5.0E-05	0.00542628
	Ratio	Right eyelid peak position ratio	RELPPR	0.05	-0.157	-0.031	0.000172818	<5.0E-05	0.0201535
		Left eyelid peak position ratio	LELPPR	0.07	-0.15	-0.0249465	<5.0E-05	<5.0E-05	0.0625992
		Right eyelid slant	RELS	-0.0146495	0.153	-0.00159702	0.2724	<5.0E-05	0.904766
		Left eyelid slant	LELS	-0.062	0.111	0.0128495	<5.0E-05	<5.0E-05	0.336225
		Right eyelid medial slant	RELMS	-0.159	0.098	0.07	<5.0E-05	<5.0E-05	<5.0E-05
		Left eyelid medial slant	LELMS	-0.128	0.081	0.072	<5.0E-05	<5.0E-05	<5.0E-05
		Right eyelid lateral slant	RELLS	0.174	-0.072	-0.096	<5.0E-05	<5.0E-05	<5.0E-05
		Left eyelid lateral slant	LELLS	0.129	-0.117	-0.092	<5.0E-05	<5.0E-05	<5.0E-05
	Curvature	Right eyelid average curvature	RELAC	0.226	0.069	-0.14	<5.0E-05	<5.0E-05	<5.0E-05
		Right eyelid maximal curvature	RELMC	0.107	0.065	-0.072	<5.0E-05	<5.0E-05	<5.0E-05
		Left eyelid average curvature	LELAC	0.112	0.063	-0.085	<5.0E-05	<5.0E-05	<5.0E-05
		Left eyelid maximal curvature	LELMC	0.097	0.076	-0.067	<5.0E-05	<5.0E-05	<5.0E-05
